# Supplementary material for: Water fetching and musculoskeletal health across the life-course in Sub-Saharan Africa: A scoping review
Source: PLOS Glob Public Health. 2024 Sep 3;4(9):e0003630. doi: 10.1371/journal.pgph.0003630 (PMC11371245; doi:10.1371/journal.pgph.0003630)
Supplement: S8 Table — (XLS) [file pgph.0003630.s008.xls]

## Sheet: Studies identified in literatur
1	Title	Authors	Published Year	Journal	Volume	Issue	Pages	DOI / URL	Study	Notes
2	Access to Water, Sanitation and Hygiene Services and Other Preventive Measures against COVID-19 among People with Disabilities, Dodoma, Tanzania.	Mohamed, Hussein; Wamera, Elizabeth; Malima, Wilhelmina	2022	The American journal of tropical medicine and hygiene		3zq, 0370507		https://dx.doi.org/10.4269/ajtmh.21-0756	Mohamed 2022	Exclusion reason: Insufficient Water Fetching Data;
3	I feel the pains of our past water struggles anytime I turn on the tap: Diaspora perceptions and experiences of water, sanitation, and hygiene (WaSH) gendered violence in Ghana.	Nunbogu, Abraham Marshall; Elliott, Susan J; Bisung, Elijah	2023	Social science & medicine (1982)	317	ut9, 8303205	115621	https://dx.doi.org/10.1016/j.socscimed.2022.115621	Nunbogu 2023	Exclusion reason: Insufficient MSK data;
4	Water journeys: Household water insecurity, health risks, and embodiment in slums and informal settlements.	Adams, Ellis Adjei; Byrns, Sydney; Kumwenda, Save; Quilliam, Richard; Mkandawire, Theresa; Price, Heather	2022	Social science & medicine (1982)	313	ut9, 8303205	115394	https://dx.doi.org/10.1016/j.socscimed.2022.115394	Adams 2022	Exclusion reason: Review: Does not contribute novel data or analysis;
5	Social and geographic inequalities in water, sanitation and hygiene access in 21 refugee camps and settlements in Bangladesh, Kenya, Uganda, South Sudan, and Zimbabwe.	Calderon-Villarreal, Alheli; Schweitzer, Ryan; Kayser, Georgia	2022	International journal for equity in health	21	1	27	https://dx.doi.org/10.1186/s12939-022-01626-3	Calderon-Villarreal 2022	Exclusion reason: Insufficient MSK data;
6	Understanding Rural Women's Domestic Work Experiences (DWE) in Ibadan, Nigeria: Development of a Measurement Tool Using Confirmatory Factor Analysis.	Osinuga, Abisola; Janssen, Brandi; Fethke, Nathan B; Story, William T; Imaledo, John A; Baker, Kelly K	2021	International journal of environmental research and public health	18	21		https://dx.doi.org/10.3390/ijerph182111043	Osinuga 2021	Exclusion reason: Insufficient MSK data;
7	Access to basic needs and health care for Malawian prosthetic and orthotic users with lower limb physical disabilities: a cross-sectional study.	Magnusson, Lina; Finye, Clifford; Enstedt, Catrin	2021	Disability and rehabilitation	43	26	3764-3771	https://dx.doi.org/10.1080/09638288.2020.1752316	Magnusson 2021	Exclusion reason: Insufficient Water Fetching Data;
8	Water risk perceptions across the life-course of women in Kenya.	Varickanickal, Joann; Bisung, Elijah; Elliott, Susan J	2020	Health promotion international	35	4	639-648	https://dx.doi.org/10.1093/heapro/daz055	Varickanickal 2020	Exclusion reason: Insufficient MSK data;
9	Water Source Preferences and Water Quality Perceptions among Women in the Eastern Region, Ghana: A Grounded Theory Study.	Chew, Jhanel F; Corlin, Laura; Ona, Fernando; Pinto, Sarah; Fenyi-Baah, Esther; Osei, Bernard G; Gute, David M	2019	International journal of environmental research and public health	16	20		https://dx.doi.org/10.3390/ijerph16203835	Chew 2019	Exclusion reason: Insufficient MSK data;
10	Access to water and sanitation among people with disabilities: results from cross-sectional surveys in Bangladesh, Cameroon, India and Malawi.	Mactaggart, Islay; Schmidt, Wolf-Peter; Bostoen, Kristof; Chunga, Joseph; Danquah, Lisa; Halder, Amal Krishna; Parveen Jolly, Saira; Polack, Sarah; Rahman, Mahfuzar; Snel, Marielle; Kuper, Hannah; Biran, Adam	2018	BMJ open	8	6	e020077	https://dx.doi.org/10.1136/bmjopen-2017-020077	Mactaggart 2018	Exclusion reason: Insufficient MSK data;
11	Carrying water may be a major contributor to disability from musculoskeletal disorders in low income countries: a cross-sectional survey in South Africa, Ghana and Vietnam.	Geere, Jo-Anne; Bartram, Jamie; Bates, Laura; Danquah, Leslie; Evans, Barbara; Fisher, Michael B; Groce, Nora; Majuru, Batsirai; Mokoena, Michael M; Mukhola, Murembiwa S; Nguyen-Viet, Hung; Duc, Phuc Pham; Williams, Ashley Rhoderick; Schmidt, Wolf-Peter; Hunter, Paul R	2018	Journal of global health	8	1	10406	https://dx.doi.org/10.7189/jogh.08.010406	Geere 2018	Exclusion reason: Included in Geere et al. 2018 Systematic Review;
12	"Life is at a standstill" Quality of life after lower extremity trauma in Malawi.	Kohler, Racquel E; Tomlinson, Jared; Chilunjika, Tiyamike Eletima; Young, Sven; Hosseinipour, Mina; Lee, Clara N	2017	Quality of life research : an international journal of quality of life aspects of treatment, care and rehabilitation	26	4	1027-1035	https://dx.doi.org/10.1007/s11136-016-1431-2	Kohler 2017	Exclusion reason: Insufficient Water Fetching Data;
13	Using Spatial Video to Analyze and Map the Water-Fetching Path in Challenging Environments: A Case Study of Dar es Salaam, Tanzania.	Smiley, Sarah L; Curtis, Andrew; Kiwango, Joseph P	2017	Tropical medicine and infectious disease	2	2		https://dx.doi.org/10.3390/tropicalmed2020008	Smiley 2017	Exclusion reason: Insufficient MSK data;
14	Exploring structural violence in the context of disability and poverty in Zimbabwe.	Muderedzi, Jennifer T; Eide, Arne H; Braathen, Stine H; Stray-Pedersen, Babill	2017	African journal of disability	6	101623460	274	https://dx.doi.org/10.4102/ajod.v6i0.274	Muderedzi 2017	Exclusion reason: Insufficient MSK data;
15	The relationship between health and infra structure among vulnerable groups in LMICs	Eide A.; Azrague K.	2021	Tropical Medicine and International Health	26	SUPPL 1	112	https://dx.doi.org/10.1111/tmi.13632	Eide 2021	Exclusion reason: Abstract only available ;
16	Evaluating the aetiology of the geographically isolated Mseleni joint disease: A biocultural multi-method approach	Dinkele E.S.; Ballo R.; Fredlund V.; Gibbon V.E.	2021	American Journal of Physical Anthropology	174	SUPPL 71	27	https://dx.doi.org/10.1002/ajpa.24262	Dinkele 2021	Exclusion reason: Abstract only available ;
17	Do orphaned girls spend more time on water collection? Evidence from rural Zambia.	Shimamura, Yasuharu; Shimizutani, Satoshi; Taguchi, Shimpei; Yamada, Hiroyuki	2023	Vulnerable Children & Youth Studies	18	1	124-130	10.1080/17450128.2022.2083281	Shimamura 2023	Exclusion reason: Insufficient MSK data;
18	Everyday practices of poor urban women to access water: Lived realities from a Nairobi slum	Sarkar, A	2020	AFRICAN STUDIES	79	2	212-231	10.1080/00020184.2020.1781594	Sarkar 2020	Exclusion reason: Insufficient MSK data;
19	Urban Slums, Drinking Water, and Health: Trends and Lessons from Sub-Saharan Africa	Adams, Ellis Adjei; Price, Heather; Stoler, Justin	2019	Handbook of Global Urban Health				https://www.taylorfrancis.com/chapters/edit/10.4324/9781315465456-34/urban-slums-drinking-water-health-ellis-adjei-adams-heather-price-justin-stoler	Adams 2019	Exclusion reason: Insufficient MSK data;
20	The Gambian Bone and Muscle Ageing Study: Baseline Data from a Prospective Observational African Sub-Saharan Study	Zengin, Ayse; Fulford, Anthony J.; Sawo, Yankuba; Jarjou, Landing M.; Schoenmakers, Inez; Goldberg, Gail; Prentice, Ann; Ward, Kate A.	2017	Frontiers in Endocrinology	8			https://doi.org/10.3389/fendo.2017.00219	Zengin 2017	Exclusion reason: Insufficient Water Fetching Data;
21	Water insecurity and urban poverty in the Global South: Implications for health and human biology	Adams, Ellis A.; Stoler, Justin; Adams, Yenupini	2020	American Journal of Human Biology	32	1	e23368	10.1002/ajhb.23368	Adams 2020	Exclusion reason: Review: Does not contribute novel data or analysis;
22	A Systematic Review of Water and Gender Interlinkages: Assessing the Intersection With Health	Pouramin, Panthea; Nagabhatla, Nidhi; Miletto, Michela	2020	Frontiers in Water	2			https://doi.org/10.3389/frwa.2020.00006	Pouramin 2020	Exclusion reason: Review: Does not contribute novel data or analysis;
23	Diverse Health, Gender and Economic Impacts from Domestic Transport of Water and Solid Fuel: A Systematic Review	Ho, Erica W.; Strohmeier-Breuning, Sophia; Rossanese, Madeleine; Charron, Dana; Pennise, David; Graham, Jay P.	2021	International Journal of Environmental Research and Public Health	18	19	10355	10.3390/ijerph181910355	Ho 2021	Exclusion reason: Review: Does not contribute novel data or analysis;
24	Exploring water-gender-health nexus in human settlements in Hopley, Harare	Matamanda, Abraham R; Mphambukeli, Thulisile N; Chirisa, Innocent	2022	Cities & Health	0	0	2024-01-15	10.1080/23748834.2022.2136557	Matamanda 2022	Exclusion reason: Insufficient MSK data;
25	Water fetcher's lumbar load analysis while carrying heavy loads	Patil, Sonali P.; Sangle, Keshav K.	2022	Materials Today: Proceedings	56		3506-3511	10.1016/j.matpr.2021.11.136	Patil 2022	Exclusion reason: Wrong setting;
26	Factors that impact on access to water and sanitation for older adults and people with disability in rural South Africa	Wrisdale L, Mokoena MM, Mudau LS, Geere JA	2017	Journal of Occupational Science	24	3		https://doi.org/10.1080/14427591.2017.1338190		Exclusion reason: Insufficient MSK data;
27	Water bag: Technology to avoid head load of hill women	Vinay, Deepa; Kwatra, Seema; Shrama, Suneeta; Kaur, Nirmal	2019		17			https://www.gbpuat.res.in/uploads/archive/Vol.17(2).14.pdf		Exclusion reason: Wrong setting;
28	Who Carries the Weight of Water? Fetching Water in Rural and Urban Areas and the Implications for Water Security	Cortobius, Jo-Anne Geere Moa	2017		10	2		https://www.water-alternatives.org/index.php/alldoc/articles/vol10/v10issue2/368-a10-2-18/file	Cortobius 2017	Exclusion reason: Review: Does not contribute novel data or analysis;
29	How Stressful Is Women's Work? Understanding Rural Nigerian Women's Domestic Work Experience, Characterizing the Physical Demands, and Estimating Associations with Musculoskeletal Pain	Osinuga, Abisola M.	2021	ProQuest Dissertations and Theses		28652336	238	https://www.proquest.com/openview/66f3b7c0939207fec38dd4e217162e98/1?pq-origsite=gscholar&cbl=18750&diss=y	Osinuga 2021	Exclusion reason: Wrong setting;
30	A Demographic and Epidemiological Longitudinal Study of Shoshong and Mahalapye World Spine Care Clinics in Botswana	Marx, Talitha	2020	PQDT - Global		28381571	148	https://www.proquest.com/openview/e79fbe3d894f3a0c47fea4fa0012680f/1?pq-origsite=gscholar&cbl=2026366&diss=y	Marx 2020	Exclusion reason: Insufficient Water Fetching Data;
31	The social determinants of health in rural and urban South Africa: A collective case study of Xhosa women with stroke.Collaborative capacity development to complement stroke rehabilitation in Africa	Giljam-Enright, Marlie; Statham, Sue; Inglis-Jassiem, Gakeemah; van Niekerk, Lana	2020					https://europepmc.org/article/nbk/nbk574227	Giljam-Enright 2020	INCLUDED
32	Assessing the relationship between domestic work experience and musculoskeletal health among rural Nigerian women.	Osinuga, Abisola; Fethke, Nathan B; Story, William T; Ibitoye, Segun E; Baker, Kelly K	2022	PloS one	17	12	e0276380	https://dx.doi.org/10.1371/journal.pone.0276380	Osinuga 2022	INCLUDED
33	Back pain in pregnant women attending an antenatal clinic in KwaZulu-Natal, South Africa.	Hawker, Carmen; O'Connor, Laura; Reddy, Poovendhree; Haffejee, Firoza; Sibiya, Maureen N; Borg, Dorinda; Ghuman, Shanaz; Ngxongo, Thembilihle S P; Govender, Nalini	2021	Health SA = SA Gesondheid	26	101213385	1507	https://dx.doi.org/10.4102/hsag.v26i0.1507	Hawker 2021	INCLUDED
34	"Homelessness and Health Problems Are Not Distinct:" the Challenges of Rural-Urban Migrant Homeless Older People in Ethiopia.	Gebeyaw, Getachew; Kotecho, Messay Gebremariam; Adamek, Margaret E	2021	Journal of cross-cultural gerontology	36	4	347-368	https://dx.doi.org/10.1007/s10823-021-09443-x	Gebeyaw 2021	INCLUDED
35	Gender Equality and Social Inclusion in Relation to Water, Sanitation and Hygiene in the Oromia Region of Ethiopia.	Assefa, Geteneh Moges; Sherif, Samiha; Sluijs, Jose; Kuijpers, Maarten; Chaka, Tamene; Solomon, Arsema; Hailu, Yeshitila; Muluneh, Muluken Dessalegn	2021	International journal of environmental research and public health	18	8		https://dx.doi.org/10.3390/ijerph18084281	Assefa 2021	INCLUDED
36	In pursuit of 'safe' water: the burden of personal injury from water fetching in 21 low-income and middle-income countries.	Venkataramanan, Vidya; Geere, Jo-Anne L; Thomae, Benjamin; Stoler, Justin; Hunter, Paul R; Young, Sera L	2020	BMJ global health	5	10		https://dx.doi.org/10.1136/bmjgh-2020-003328	Venkataramanan 2020	INCLUDED
37	The Impact of Heavy Load Carrying on Musculoskeletal Pain and Disability Among Women in Shinyanga Region, Tanzania.	Kadota, Jillian L; McCoy, Sandra I; Bates, Michael N; Mnyippembe, Agatha; Njau, Prosper F; Prata, Ndola; Harris-Adamson, Carisa	2020	Annals of global health	86	1	17	https://dx.doi.org/10.5334/aogh.2470	Kadota 2020	INCLUDED
38	Environmental Correlates of Health-Related Quality of Life among Women Living in Informal Settlements in Kenya.	Winter, Samantha C; Obara, Lena Moraa; Barchi, Francis	2019	International journal of environmental research and public health	16	20		https://dx.doi.org/10.3390/ijerph16203948	Winter 2019	INCLUDED
39	'I know how stressful it is to lack water!' Exploring the lived experiences of household water insecurity among pregnant and postpartum women in western Kenya.	Collins, Shalean M; Mbullo Owuor, Patrick; Miller, Joshua D; Boateng, Godfred O; Wekesa, Pauline; Onono, Maricianah; Young, Sera L	2019	Global public health	14	5	649-662	https://dx.doi.org/10.1080/17441692.2018.1521861	Collins 2019	INCLUDED
40	Is water carriage associated with the water carrier's health? A systematic review of quantitative and qualitative evidence.	Geere, Jo-Anne Lee; Cortobius, Moa; Geere, Jonathan Harold; Hammer, Charlotte Christiane; Hunter, Paul R	2018	BMJ global health	3	3	e000764	https://dx.doi.org/10.1136/bmjgh-2018-000764	Geere 2018	INCLUDED
41	Children's Experience With Water Scarcity In Rural Rakai, Uganda	Kamya, Innocent R; Asingwire, Narathius; Waiswa, Dauda B	2021	wH2O: The Journal of Gender and Water	8	1	1	https://repository.upenn.edu/server/api/core/bitstreams/2dace818-c65c-4817-9a8f-aedb1296963b/content	Kamya 2021	INCLUDED
42	Potable water supply among the physically challenged in selected homes for the disabled in Ibadan	Udofia, IP; Oloruntoba, EO	2019	JOURNAL OF WATER SANITATION AND HYGIENE FOR DEVELOPMENT	9	2	225-236	10.2166/washdev.2019.170	Udofia 2019	INCLUDED
43	Pain and functional limitation among rural female Gambian head-load carriers a cross-sectional study	Hiestand-Saho, Mariama; Sidibeh, Penda; Ernst, Markus Josef	2022	European Journal of Physiotherapy	24	2	79-84	10.1080/21679169.2020.1788637	Hiestand-Saho 2022	INCLUDED
